# Supplementary material for: Physiological and Proteomic Investigations to Study the Response of Tomato Graft Unions under Temperature Stress
Source: PLoS One. 2016 Jun 16;11(6):e0157439. doi: 10.1371/journal.pone.0157439 (PMC4911148; doi:10.1371/journal.pone.0157439)
Supplement: S1 File — (ZIP) [file pone.0157439.s006.zip]

Archive with 38 entries (38 files):
- Slide1.TIF
- Slide10.TIF
- Slide11.TIF
- Slide12.TIF
- Slide13.TIF
- Slide14.TIF
- Slide15.TIF
- Slide16.TIF
- Slide17.TIF
- Slide18.TIF
- Slide19.TIF
- Slide2.TIF
- Slide20.TIF
- Slide21.TIF
- Slide22.TIF
- Slide23.TIF
- Slide24.TIF
- Slide25.TIF
- Slide26.TIF
- Slide27.TIF
- Slide28.TIF
- Slide29.TIF
- Slide3.TIF
- Slide30.TIF
- Slide31.TIF
- Slide32.TIF
- Slide33.TIF
- Slide34.TIF
- Slide35.TIF
- Slide36.TIF
- Slide37.TIF
- Slide38.TIF
- Slide4.TIF
- Slide5.TIF
- Slide6.TIF
- Slide7.TIF
- Slide8.TIF
- Slide9.TIF
