# Supplementary material for: Physiological and Proteomic Investigations to Study the Response of Tomato Graft Unions under Temperature Stress
Source: PLoS One. 2016 Jun 16;11(6):e0157439. doi: 10.1371/journal.pone.0157439 (PMC4911148; doi:10.1371/journal.pone.0157439)
Supplement: S1 Table — (XLSX) [file pone.0157439.s008.xlsx]

## Sheet: Sheet1
Supplementry Table 1.			Spot quantification analyzed by Progenesis software in graft unions of ‘Super Sunload’ tomato scions grafted
			on ‘B-blocking’ as tomato rootstock grown under diverse day/night temperatures; normal-standard (23/23 °C and 25/18 °C) and high-low (30/15 °C).
			Experimental design
		Condition	Condition 1	Condition 2	Condition 3		Condition 1 indicates 23/23 0C; Condition 2 indicates 25/18 0C; Condition 3 indicates 30/15 0C
		Replicates	3	3	3			Spot match indicates the spot number observed on refernce image/highly matched proteins in Progenesis software.
				Avergae normalized volumes				Note: For easy spot picking the spot numbers were changed from 1-47 respectively
Spot no.	Spot match ID	ANOVA (P)	Fold Change	23/23 0C	25/18 0C	30/15 0C
1	687	0.567	1.7	23070	19320	32060
2	686	0.416	1.6	13410	16820	21670
3	190	0.651	1.5	15380	10860	10510
4	177	0.283	3.4	275.499	742.528	218.632
5	688	0.542	1.4	5206.78	5156.89	7035.43
6	669	0.567	1.3	6931.62	7988.01	6194.81
7	268	0.672	1.3	14630	13180	11470
8	276	0.724	1.7	697.799	420.765	526.042
9	272	0.34	1.4	852.934	1150.27	1220
10	158	0.428	1.3	357.156	444.31	478.461
11	333	0.521	1.6	12660	9929.68	15570
12	339	0.278	1.7	21930	14540	24950
13	354	0.687	1.3	899.297	866.219	1155.58
14	344	0.093	1.7	35220	24380	40280
15	345	0.04	2.3	44280	41740	94060
16	346	0.647	1.7	7084.35	4159.74	5022.28
17	350	0.09	2.4	4140.6	2595.98	1709.87
18	351	0.119	2.7	35160	20480	13180
19	330	0.139	1.5	14380	9497.79	9569.77
20	691	0.719	1.4	22760	26840	19420
21	692	0.773	1.3	20000	25200	19190
22	376	0.428	1.6	1654.23	2615.74	2178.77
23	347	0.84	1.6	30070	19090	21700
24	699	0.735	1.3	32870	43440	32770
25	424	0.306	2.1	19100	12090	9040.02
26	455	0.307	2.8	5856.25	16270	8583.43
27	699	0.735	1.3	32870	43440	32770
28	412	0.419	3.4	7154.25	7948.22	24470
29	431	0.738	1.2	7334.6	7675.04	6555.49
30	432	0.853	1.3	9647.19	8731.83	7620.28
31	411	0.329	1.4	40270	54420	53000
32	446	0.113	1.7	115300	132100	76540
33	405	0.443	1.5	56970	36890	48460
34	428	0.915	1.2	109100	90740	101600
35	486	0.526	1.2	61950	58960	52360
36	456	0.684	1.2	54290	49100	45560
37	502	0.138	2.1	53430	76840	36200
38	530	0.188	1.8	165300	233700	130300
39	487	0.522	1.6	25710	20500	31960
40	508	0.313	1.7	28440	25420	17050
41	507	0.68	1.2	20050	20810	23690
42	696	0.354	1.4	75760	52970	58070
43	551	0.427	1.5	108100	166500	166200
44	557	0.332	2	51200	94510	102100
45	538	0.831	1.1	4586.7	4691.76	4167.09
46	536	0.102	2.1	44490	36470	21050
47	581	0.161	2.4	62990	98780	153800
