# Supplementary material for: Physiological and Proteomic Investigations to Study the Response of Tomato Graft Unions under Temperature Stress
Source: PLoS One. 2016 Jun 16;11(6):e0157439. doi: 10.1371/journal.pone.0157439 (PMC4911148; doi:10.1371/journal.pone.0157439)
Supplement: S2 Table — (XLSX) [file pone.0157439.s009.xlsx]

## Sheet: Sheet1
Supplementry Table 2.			Spot quantification analyzed by progenesis software in graft unions of ‘Super Doterang’ tomato scions grafted
			on ‘B-blocking’ as tomato rootstock grown under diverse day/night temperatures; normal-standard (23/23 °C and 25/18 °C) and high-low (30/15 °C).
			Experimental design
		Condition	Condition 1	Condition 2	Condition 3		Condition 1 indicates 23/23 0C; Condition 2 indicates 25/18 0C; Condition 3 indicates 30/15 0C
		Replicates	3	3	3			Spot match indicates the spot number observed on refernce image/highly matched proteins in Progenesis software.
				Avergae normalized volumes				Note: For easy spot picking the spot numbers were changed from 1-40 respectively
Spot no.	Spot match ID	ANOVA (P)	Fold Change	23/23 0C	25/18 0C	30/15 0C
1	91	0.002	1.9	33890	20340	17660
2	61	0.145	1.7	5697.42	9954.61	7790.57
3	66	0.286	1.6	127500	99110	154800
4	568	0.147	1.8	124400	139800	218700
5	26	0.023	1.6	65050	57990	93610
6	24	0.161	2.4	585.259	650.599	1415.75
7	241	0.853	1.3	42540	49420	37700
8	141	0.954	1.2	1296.75	1208.91	1393.1
9	152	0.178	3.1	2293.3	7219.92	4417.19
10	207	0.095	5.1	652.889	3349.07	1262.49
11	570	0.134	1.4	359900	486100	406400
12	177	0.698	1.6	408700	630300	385500
13	164	0.137	2.3	338300	630000	271600
14	232	0.607	2.1	334.421	702.459	364.902
15	241	0.853	1.3	42540	49420	37700
16	251	0.67	1.6	74800	103400	63300
17	193	0.0002471	8.9	969.164	8615.55	1754.63
18	260	0.195	1.5	244700	207000	159400
19	237	0.195	1.8	67350	38030	43700
20	250	0.395	1.5	176.913	195.208	263.869
21	229	0.337	1.7	252100	183200	147000
22	378	0.552	2.4	99450	131500	54120
23	389	0.836	1.9	203600	293200	157100
24	289	0.584	1.1	9220	8285.95	8040.93
25	299	0.243	2	144800	290100	199800
26	301	0.231	1.2	81400	70340	84030
27	386	0.249	1.3	259500	246200	200300
28	400	0.879	1.4	488.147	683.796	591.122
29	415	0.557	1.2	136900	152100	126900
30	381	0.439	1.3	378500	339500	290600
31	375	0.225	2	474300	331400	238100
32	373	0.017	2.3	283900	124700	137400
33	364	0.591	1.2	793.099	810.399	650.265
34	305	0.843	1.3	42660	44350	34480
35	323	0.804	1.1	89410	81490	83970
36	353	0.122	2	381900	190800	261400
37	486	0.937	1.1	1488.52	1692.16	1639.08
38	560	0.283	4.7	259.127	295.617	1206.96
39	557	0.021	2.6	4583.63	1784.88	2117.57
40	313	0.369	1.4	276400	199200	250000
