# Supplementary material for: Physiological and Proteomic Investigations to Study the Response of Tomato Graft Unions under Temperature Stress
Source: PLoS One. 2016 Jun 16;11(6):e0157439. doi: 10.1371/journal.pone.0157439 (PMC4911148; doi:10.1371/journal.pone.0157439)
Supplement: S3 Table — (XLSX) [file pone.0157439.s010.xlsx]

## Sheet: Sheet1
Taxonomy : Viridiplantae (Green Plants) (195697 sequences)
Type of search : MS/MS Ion Search
Enzyme : Trypsin
Mass values : Monoisotopic
Protein Mass : Unrestricted
Instrument type : ESI-QUAD-TOF		:MALDI-TOF/TOF-MS
Spot No.	Protein Name					Mr (expt)	Mr (cal)	Peptide
1	-
2	Glycine rich RNA binding protein					2325.87	2327.06	M.ASPDVEYRCFVGGLAWATDDR.A
3	chaperone protein ClpB3, chloroplastic isoform X1					2511.83	2512.36	M.ASTTSFSGISLRPPRPLLPACSVR.G
4	BnaC08g04510D					1445.06	1445.78	MHHSPGLEGKILK.W
5	-
6	Kinesin-like protein NACK2					870.272	869.472	R.VRPQNEK.
7	Phosphoglycerate kinase, cytosoliclike					2185.97	2187.08	M.ASAASPTSLSLHPSSSASLSSSR.R
8	Chaperone protein ClpD2, chloroplasticlike					1852.93	1854	R.FFAPASAPGGRAPSRPLR.A
9	F-box protein PP2-B10					840.245	839.396	MYNREK.I
10	OJ1005_B10.30					1655.68	1656.84	MALSFLPNFGNYKR.N
11	-
12	Hypothetical protein					2588.87	2588.26	MVMHRSSTTSYSVVSEFEGTLLK.N
13	Isopentenyl-diphosphate delta isomerase					1470.76	1471.79	R.NIIPALFAHSSFR.S
14	Elongation factor Ts, mitochondrial					2215.7	2216.26	R.CALALVPRPSVALQGWIPAVR.C
15	-
16	Serine/threonineprotein kinase TOUSLED					2857.68	2858.31	M.SDDMVLHFSSNSSNQSDHSLPDKIAK.L
17	Malate dehydrogenase (NADP), chlroplastic					1542.25	1541.78	R.QQVQGTLAAEAEAAR.K
18	Hypothetical protein					2586.63	2586.46	K.LKHGLQICLLLGVCFWLIYQVK.H
19	Oxygen evoling enhancer protein 1-2, chlroplastic					1656.11	1656.87	MATSLHAAATFLQPAK.I
20	Respiratory burst oxidase like protein C					895.083	894.423	MNSSLTSR.F
21	Guanine nucleotidebinding protein subunit betalike protein					887.528	887.49	MAEGLVLR.G
22	Salutaridine reductase like					1973.19	1973.99	MQVSNAGVSGAIVDWEAIK.T
23	14-3-3-like protein					840.147	839.407	MAAAHSPR.E
24	Predicted protein					2582.78	2583.46	M.LSLSSPVALGALNALIVGGVGHFVHR.F
25	-
26	Hypothetical protein					2732.2	2731.4	MASSLPTLPRALPSSSSKPSSSSGPFR.S
27	Petal death protein					1950.05	1951	MVSPSVVRCGETAFSLLR.S
28	Naringenin,2oxoglutarate 3 dioxygenase					2782.96	2783.34	R.KPHTSTADLLTWSETPQPDSTSSAAR.S
29	Unamed protein					1223.23	1223.59	R.IEGSVSSTSTEK.T
30	Specific tissue protein 1, putative					2719.71	2720.51	MKSFLSLFAFFLSLLLFANTIAAR.T
31	Hypothetical protein					2055.72	2055.05	K.SWINSRLFSEQYITGVR.G
32	Peroxisome biogenesis factor 10 isoform X2					2733.86	2734.28	MGLEEPARISANVGNSSDGGGASTSGSVK.R
33	U box domain containing protein 27					1779.82	1779.92	K.IPSFFRCPISLDVMR.S
34	Predicted protein					958.318	959.508	R.QLEEWKK.K
35	Dehydrodolichyl diphosphate synthase					2857.62	2857.37	MVRYDDAGGAAATTPTQLLESLGSFMR.R
36	Putative porphobilinogen deaminase					2505.26	2505.23	K.ENFPELAEDGALEICIIKTTGDK.V
37	UDPG pyrophosphorylase					1487.42	1486.7	METPATLNPADAEK.I
38	Serine/threonineprotein kinase TIO					897.681	897.576	K.AIAKQLVR.A
39	Glycerate dehydrogenase isoform X1					1750.16	1751	R.RIIPTINSSSIFLYK.S
40	Dynamin related protein 5A					1103.3	1103.6	R.LQAAAVAFGEK.L
41	Dalanyldalanine carbox peptidase, putative					1992.21	1992.02	R.ADTPPLYSPSVIVYDVTR.G
42	-
43	14-3-3-like protein					1672.14	1672.8	M.AAAHSPREENVYMAK.L
