# Supplementary material for: Physiological and Proteomic Investigations to Study the Response of Tomato Graft Unions under Temperature Stress
Source: PLoS One. 2016 Jun 16;11(6):e0157439. doi: 10.1371/journal.pone.0157439 (PMC4911148; doi:10.1371/journal.pone.0157439)
Supplement: S4 Table — (XLSX) [file pone.0157439.s011.xlsx]

## Sheet: Sheet1
Taxonomy : Viridiplantae (Green Plants) (195697 sequences)
Type of search : MS/MS Ion Search
Enzyme : Trypsin
Mass values : Monoisotopic
Protein Mass : Unrestricted
Instrument type : ESI-QUAD-TOF		:MALDI-TOF/TOF-MS
Spot No.	Protein Name						Mr (expt)	Mr (cal)	Peptide
1	TRIGALACTOSYLDIACYLGLYCEROL 2, chloroplastic						1425.23	1424.68	MVSTCPTMLSLSR.I
2	Histone-lycine N-methyltranferase MEDEA-like isoform X3						853.915	854.501	K.TPLHIFK.Y
3	20 kDa chaperonin, chloroplastic						2843.36	2842.52	M.SSVRLSGAGVAAVAFNNTGLRPSQASAVR.V
4	B-box zinc finger protein						2743.38	2743.17	MRIQCDACEGAAATVVCCADEAALCAR.C
5	histidine triad family protein						2294.9	2295.09	MAGANQACIFCEIVRNPTTTR.L
6	glyceraldehyde 3phosphate dehydrogenase GAPC1, chlroplasticlike						2728.03	2727.36	MISAGSAQFTSIASSSSFARNIEPLR.A
7	toll/interleukin1 receptorlike protein						2909.11	2908.34	MANSEAGMSSDAARALEGEYQVFLSFK.G
8	ATPdependent Cip protease proteolytic subunit 2, partial						2400.02	2399.31	R.AFGARRPSAPRPLPPCNAIGVPR.V
9	ATP synthase beta subunit, partial (chloroplast)						1493.06	1492.75	K.VRAVSMSATDGLMR.G
10	Hypothetical protein						2332.61	2332.27	MPVAASAIYFLNLRGDVLINR.L
11	Fbox/Kelchrepeat protein At3g23880like						2292.99	2294.13	K.RAHTNHGEYEEDVIAEILAK.L
12	PREDICTED: flavonoid 3'monooxygenaselike						2817.75	2818.57	M.EPTPTAMALLPIIVFLVVTYIFSQR.F
13	Probable cinnamyl alcohol dehydrogenase 9						2989.38	2989.4	MEEEETGHGWAARDSTGVLSPFAFPLR.A
14	Glycinerich RNAbinding protein						1041.11	1040.46	MASADVEYR.C
15	Grx_S12 glutaredoxin subgroup I						2745.75	2746.65	R.LPKATLGLPLSLPSLLYRPSLSLAAR.R
16	Kinesinlike calmodulinbinding protein						1673.28	1673.89	R.TLPYGFSVFFNVRK.I
17	Root phototropism protein 3like						2307.01	2308.15	MQGFVFPGIDRPATGMKSVDR.E
18	Unknown						2963.73	2964.43	MDTKLSNQTEHVLPELLTEYMVDMK.C
19	Helicase, Cterminal, Argonaute and Dicer protein, PAZ, Ribonuclease III, bacterial isoform 2						1700.04	1698.94	K.VPLVYQQAEVIRER.T
20	NADPH:quinone reductase, partial						1675.07	1675.89	AGLPLAIETAHEGLER.T
21	Calciumbinding mitochondrial protein						861.871	862.43	K.STISYHR.L
22	Clathrin adaptor complexes medium subunit family protein isoform 4						2333.23	2332.27	MPVAASAIYFLNLRGDVLINR.L
23	Glycinerich cell wall structural protein 1.0like isoform X6						1618.89	1617.74	R.QAGENQVENSKSPCK.Y
24	Glycine-rich cell wall structural protein-like isoform X2						1020.26	1020.51	M.PFAQISCQK.T
25	GDPmannose pyrophosphorylase, partial						1020.26	1020.51	M.PFAQISCQK.T
26	Hypothetical protein						2804.24	2804.58	PPSRTIGQETLLPGIDLALNLFAQLK.S
27	Putative adenylate kinase						2065.95	2065.02	MSLEEVSTEALMAEITRR.L
28	Phosphoenolpyruvate carboxylase, partial						1349.2	1349.71	ANLAEEVQIAHR.R
29	Photosystem I subunit VII						1491.24	1490.76	MAHPAKIHGTCIGR.T
30	AspartatetRNA ligase, cytoplasmic						1998.41	1997.93	K.NEQNPPAEEAGGENTVSKK.A
31	PremRNAsplicing factor SLU7like isoform X1						1023.8	1024.53	M.ATASASFKSR.E
32	Cytochrome b5like heme/steroid binding domain						2223.52	2223.31	R.SFASASPLHIALALLFILIAR.S
33	DEADbox ATPdependent RNA helicase 5						2419.09	2419.18	K.LKEATPPSDPEIPNDPELNSEK.K
34	Pentatricopeptide (PPR) repeat protein						1814.79	1814.91	R.TSFYSVPVPTIFENSK.S
35	Hypothetical protein						859.285	858.481	K.AIDEGKVK.Q
36	oxygenevolving enhancer protein 12						1516.74	1516.82	M.ATSLQAAATFLQPAK.I
37	Arogenate dehydratase/prephenate dehydratase 1, chloroplastic isoform X1						2765.06	2765.48	MALKTGLIWGSATPPHPHLGLADLGGR.R
38	Auxin response factor 18like						891.507	891.489	MIPFLGSK.E
39	DNA ligase 1like						876.952	877.448	R.CHPLPSPK.T
40	glyoxylate/succinic semialdehyde reductase 2, chloroplastic isoform X1						1804.59	1803.76	R.GLSSAAMAMAMCSAFCPR.V
